# Supplementary material for: Executive Function, Visual Attention and the Cocktail Party Problem in Musicians and Non-Musicians
Source: PLoS One. 2016 Jul 6;11(7):e0157638. doi: 10.1371/journal.pone.0157638 (PMC4934907; doi:10.1371/journal.pone.0157638)
Supplement: S1 File — (XLSX) [file pone.0157638.s001.xlsx]

## Sheet: Sheet1
Musicians	Subject #	DF	C-W Int.	<-- Digits	Matrix	Coloc. Thres.	Sep. Thres.	SRM	Years Training	Onset MT Age	Age	Cap1	Cap2	Cap3	Cap4	Cap5
M1	L168	14	14	16	54	4.3937	-17.625	22.02	15	7	24	1	0.97	0.96	0.88	0.81
M2	L173	13	13	11	61	2.875	-14.6875	17.56	12	8	22	1	0.95	0.87	0.67	0.61
M3	L176	15	13	10	61	3.3625	-15.3125	18.68	14	4	21	1	0.88	0.92	0.78	0.63
M4	L192	13	13	10		-3.1875	-16	12.81	17	5	23
M5	L193	11	14	9	52	1.094	-13.38	14.47	18	10	29
M6	L207	10	14	10	36	4.7	-12.575	17.28	20	5	25	1	0.88	0.92	0.53	0.45
M7	L209	18	15	10	54	3.25	-2.5875	5.84	14	8	21	1	0.97	0.98	0.88	0.86
M8	L210	12	12	11	69	5.3687	-13.25	18.62	14.5	3.5	29	1	0.95	0.94	0.87	0.69
M9	L211	11	11	9	57	4.9313	-3.75	8.68	13	8	21	1	0.93	0.88	0.83	0.79
M10	L213	15	12	18	66	3.7	-13.19	16.89	11	10	21	1	0.98	0.99	0.9	0.89
M11	L214	11	12	11	66	4.894	-11.81	16.7	13	8	21	1	0.98	0.87	0.88	0.75
M12	L241	11	12	13	57	3.125	-13.03	16.16	16	15	21	1	1	0.94	0.85	0.75
M13	L243	11	12	13	52	3.144	-11.38	14.52	13	7	20	1	0.93	0.87	0.63	0.55
M14	L244	8	11	15	52	5.25	-16.75	22	10	11	21	1	0.97	0.9	0.75	0.61
M15	L239	12	15	15	71	5.625	-14.04	19.67	10	10	20	1	0.95	0.92	0.91	0.79
M16	L249	6	10	10	52	5.6563	-10.25	15.91	19	4	23	1	0.88	0.82	0.65	0.6
M17	L253	12	6	10	54	6.375	0.875	5.5	16	5	21	0.93	0.85	0.66	0.53	0.55
Non Musicians
	Subject #	DF	C-W Int.	<---Digits	Matrix	coloc. Thres.	Sep. Thres.	SRM	Years Training	Onset MT Age	Age	Cap1	Cap2	Cap3	Cap4	Cap5
NM1	L177	15	12	9	48	-1.0313	-12.875	11.84	0	N/A	20	0.93	0.9	0.92	0.8	0.68
NM2	L178	16	14	9	46	6.55	-0.375	6.93	0	N/A	21	1	0.83	0.86	0.63	0.63
NM3	L185	11	11	9		2.7813	-8.25	11.03	2	10	21
NM4	L208	10	11	11	66	2.6625	-14.4125	17.08	5	7	21
NM5	L212	9	11	9	71	5.375	1.638	3.74	8	10	22	1	0.97	0.82	0.78	0.7
NM6	L216	12	10	7	44	4.95	-5.938	10.89	5	14	21	1	0.93	0.83	0.78	0.66
NM7	L218	11	11	9	53	5.681	-2.75	8.43	1	10	19	1	0.95	0.87	0.67	0.61
NM8	L219	14	14	11	54	4.219	-6.875	11.09	0	N/A	20	1	0.95	0.93	0.81	0.73
NM9	L220	14	15	9	46	4.05	-3.025	7.07	0	N/A	21	1	0.92	0.79	0.79	0.67
NM10	L221	10	11	7	49	5.813	-0.125	5.94	4	10	19	1	0.93	0.86	0.76	0.65
NM11	L222	16	12	10	32	6.694	-0.9375	7.63	4	10	18	0.97	0.83	0.81	0.72	0.57
NM12	L223	13	12	13	46	1.406	-11.22	12.63	0	N/A	20	0.93	1	0.92	0.88	0.81
NM13	L240	14	13	10	71	3.688	-10.81	14.5	0	N/A	21	1	0.93	0.9	0.74	0.67
NM14	L224	14	15	13	57	6.656	4.219	2.44	0	N/A	20	1	0.92	0.9	0.81	0.75
NM15	L225	15	14	8	48	5.581	-12.88	18.46	4	10	19	1	0.9	0.88	0.76	0.65
NM16	L248	7	11	8	50	5.4063	-11	16.41	4	10	24	1	0.98	0.94	0.83	0.67
NM17	L251	11	12	9	66	4.6875	-17.3438	22.03	0	N/A	21	1	0.93	0.91	0.83	0.73
